# Supplementary material for: Families Implementing Resilient Systems Together (FIRST)
Source: Children (Basel). 2026 Apr 20;13(4):572. doi: 10.3390/children13040572 (PMC13114711; doi:10.3390/children13040572)
Supplement: Supplementary file 1 [file children-13-00572-s001.zip]

Archive with 1 entries (1 files):
- children-4217312-supplementary.pdf
